# Supplementary material for: Genetic analysis of APOE reveals distinct origins and distribution of ancestry-enrichment haplotypes in the Mexican Biobank
Source: Genes Dis. 2025 Jan 22;13(1):101542. doi: 10.1016/j.gendis.2025.101542 (PMC12495275; doi:10.1016/j.gendis.2025.101542)
Supplement: Multimedia component 2 [file mmc2.xlsx]

## Sheet: Hoja 1
Ancestry/ApoE	E2/E2	E2/E3	E2/E4	E3/E2	E3/E3	E3/E4	E4/E2	E4/E3	E4/E4	Total
Afr/Afr	0	1	1	1	6	4	1	3	1	18
Afr/Eur	2	9	1	3	52	5	0	18	5	95
Afr/Nat	0	18	0	0	78	11	0	28	4	139
Eur/Afr	1	2	1	12	51	21	0	6	3	97
Eur/Eur	1	36	3	36	559	57	3	62	2	759
Eur/Nat	0	50	9	4	803	88	1	104	9	1068
Nat/Afr	1	1	0	16	86	40	4	7	7	162
Nat/Eur	0	2	1	42	742	70	6	83	9	955
Nat/Nat	0	2	0	1	2250	208	0	226	30	2717
Total	5	121	16	115	4627	504	15	537	70	6010
