# Supplementary material for: Genetic analysis of APOE reveals distinct origins and distribution of ancestry-enrichment haplotypes in the Mexican Biobank
Source: Genes Dis. 2025 Jan 22;13(1):101542. doi: 10.1016/j.gendis.2025.101542 (PMC12495275; doi:10.1016/j.gendis.2025.101542)
Supplement: Multimedia component 3 [file mmc3.xlsx]

## Sheet: Hoja 1
Haplotype Freq.	MXB	HSOL(Mexicans) (1)	Ojeda-Granados(mestizos) weighted frequences (2)*	Ojeda-Granados(Indigenous) weighted frequences (2)*
E2	0.024	0.029	0.0491	0.0088
E3	0.876	0.862	0.8467	0.8561
E4	0.1008	0.1098	0.1042	0.1351
REFERENCES:
1	González HM, Tarraf W, Jian X, et al. Apolipoprotein E genotypes among diverse middle-aged and older Latinos: Study of Latinos-Investigation of Neurocognitive Aging results (HCHS/SOL). Sci Rep. 2018;8. doi:10.1038/s41598-018-35573-3
2	Ojeda-Granados C, Panduro A, Gonzalez-Aldaco K, Sepulveda-Villegas M, Rivera-Iñiguez I, Roman S. Tailoring Nutritional Advice for Mexicans Based on Prevalence Profiles of Diet-Related Adaptive Gene Polymorphisms. Journal of Personalized Medicine. 2017;7(4). doi:10.3390/jpm7040016
* Frequeces were calculated nationwide by weighting the values provided in Ojeda-Granados supplementary data. Their original report includes frequencies by state and further distinguishes between “mestizo” (admixed) and indigenous populations, with additional differentiation among indigenous groups
* Python code for calculating Ojeda-Granados national frequences
import pandas as pd
# Data input: Population sizes and APOE allele frequencies
data = [
# North Region
{"Population": "Durango Mestizo", "Group": "Mestizo", "N": 30, "E2": 0.00, "E3": 0.88, "E4": 0.12},
{"Population": "Sinaloa Mestizo", "Group": "Mestizo", "N": 101, "E2": 0.06, "E3": 0.78, "E4": 0.16},
# Central West Region
{"Population": "Nayarit Mestizo", "Group": "Mestizo", "N": 61, "E2": 0.02, "E3": 0.87, "E4": 0.11},
{"Population": "Nayarit Mestizo", "Group": "Mestizo", "N": 110, "E2": 0.03, "E3": 0.87, "E4": 0.10},
{"Population": "Nayarit Huichol", "Group": "Indigenous", "N": 40, "E2": 0.00, "E3": 0.71, "E4": 0.29},
{"Population": "Nayarit Huichol", "Group": "Indigenous", "N": 99, "E2": 0.00, "E3": 0.73, "E4": 0.27},
{"Population": "Nayarit Huichol", "Group": "Indigenous", "N": 31, "E2": 0.00, "E3": 0.76, "E4": 0.24},
{"Population": "Nayarit Cora", "Group": "Indigenous", "N": 44, "E2": 0.00, "E3": 0.84, "E4": 0.16},
{"Population": "Jalisco Mestizo", "Group": "Mestizo", "N": 179, "E2": 0.08, "E3": 0.84, "E4": 0.08},
{"Population": "Jalisco Mestizo", "Group": "Mestizo", "N": 370, "E2": 0.08, "E3": 0.84, "E4": 0.08},
{"Population": "Jalisco Mestizo (Gdl)", "Group": "Mestizo", "N": 527, "E2": 0.05, "E3": 0.86, "E4": 0.09},
{"Population": "Jalisco Mestizo-EUR (V.P.)", "Group": "Mestizo", "N": 32, "E2": 0.01, "E3": 0.96, "E4": 0.03},
{"Population": "Jalisco Mestizo-EUR (S.M.)", "Group": "Mestizo", "N": 32, "E2": 0.09, "E3": 0.88, "E4": 0.03},
{"Population": "Jalisco Nahua", "Group": "Indigenous", "N": 83, "E2": 0.03, "E3": 0.87, "E4": 0.10},
{"Population": "Michoacán Purépecha", "Group": "Indigenous", "N": 142, "E2": 0.02, "E3": 0.80, "E4": 0.18},
# Central East Region
{"Population": "Mexico City Mestizo", "Group": "Mestizo", "N": 224, "E2": 0.03, "E3": 0.87, "E4": 0.10},
{"Population": "Mexico City Mestizo", "Group": "Mestizo", "N": 278, "E2": 0.03, "E3": 0.89, "E4": 0.08},
{"Population": "Mexico City Mestizo", "Group": "Mestizo", "N": 83, "E2": 0.00, "E3": 0.92, "E4": 0.08},
{"Population": "Morelos Nahua", "Group": "Indigenous", "N": 186, "E2": 0.01, "E3": 0.90, "E4": 0.09},
{"Population": "Veracruz Mestizo", "Group": "Mestizo", "N": 80, "E2": 0.00, "E3": 0.91, "E4": 0.09},
{"Population": "Veracruz Nahua", "Group": "Indigenous", "N": 120, "E2": 0.01, "E3": 0.94, "E4": 0.05},
# South Region
{"Population": "Guerrero Mestizo (women)", "Group": "Mestizo", "N": 400, "E2": 0.06, "E3": 0.76, "E4": 0.18},
{"Population": "Oaxaca Mazateco", "Group": "Indigenous", "N": 75, "E2": 0.00, "E3": 0.90, "E4": 0.10},
# South East Region
{"Population": "Yucatán Maya", "Group": "Indigenous", "N": 135, "E2": 0.00, "E3": 0.91, "E4": 0.09}
]
# Create DataFrame
df = pd.DataFrame(data)
# Function to calculate weighted allele frequencies
def calculate_weighted_freq(group):
group_data = df[df["Group"] == group]
total_N = group_data["N"].sum()
weighted_frequencies = {
E2: (group_data["N"] * group_data["E2"]).sum() / total_N,
E3: (group_data["N"] * group_data["E3"]).sum() / total_N,
E4: (group_data["N"] * group_data["E4"]).sum() / total_N,
}
return weighted_frequencies
# Calculate frequencies for Mestizos and Indigenous groups
mestizo_freqs = calculate_weighted_freq("Mestizo")
indigenous_freqs = calculate_weighted_freq("Indigenous")
mestizo_freqs, indigenous_freqs
